# Supplementary material for: Physically Cross-Linked PVA Hydrogels as Potential Wound Dressings: How Freezing Conditions and Formulation Composition Define Cryogel Structure and Performance
Source: Pharmaceutics. 2024 Oct 28;16(11):1388. doi: 10.3390/pharmaceutics16111388 (PMC11597501; doi:10.3390/pharmaceutics16111388)
Supplement: Supplementary file 1 [file pharmaceutics-16-01388-s001.zip]

Archive with 1 entries (1 files):
- pharmaceutics-3252533-supplementary.pdf
